# Supplementary material for: Three-Dimensional Amide Proton Transfer-Weighted Imaging for Differentiating between Glioblastoma, IDH-Wildtype and Primary Central Nervous System Lymphoma
Source: Cancers (Basel). 2023 Feb 2;15(3):952. doi: 10.3390/cancers15030952 (PMC9913574; doi:10.3390/cancers15030952)
Supplement: Supplementary file 1 [file cancers-15-00952-s001.zip]

Archive with 1 entries (1 files):
- cancers-2116282-supplementary.pdf
